# Supplementary material for: Zehneria grandibracteata (Cucurbitaceae), an overlooked new species from western Kenyan forests
Source: PhytoKeys. 2020 Oct 28;165:85–98. doi: 10.3897/phytokeys.165.57399 (PMC7642130; doi:10.3897/phytokeys.165.57399)
Supplement: XML Treatment for Zehneria grandibracteata [file phytokeys.165.57399-treatment1.xml]

<!DOCTYPE tp:taxon-treatment
  PUBLIC "-//TaxonX//DTD Taxonomic Treatment Publishing DTD v0 20100105//EN" "tax-treatment-NSO.dtd">
<tp:taxon-treatment xmlns:tp="http://www.plazi.org/taxpub"><tp:treatment-meta><kwd-group><label>Taxon classification</label><kwd><named-content xmlns:xlink="http://www.w3.org/1999/xlink" content-type="kingdom">Plantae</named-content></kwd><kwd><named-content xmlns:xlink="http://www.w3.org/1999/xlink" content-type="order">Cucurbitales</named-content></kwd><kwd><named-content xmlns:xlink="http://www.w3.org/1999/xlink" content-type="family">Cucurbitaceae</named-content></kwd></kwd-group><mixed-citation publication-type="journal"><person-group><name><surname>Wei</surname><given-names>Neng</given-names></name><name><surname>Zhong</surname><given-names>Zhi-Xiang</given-names></name><name><surname>Melly</surname><given-names>David Kimutai</given-names></name><name><surname>Kipkoech</surname><given-names>Solomon</given-names></name><name><surname>Watuma</surname><given-names>Benjamin Muema</given-names></name><name><surname>Ngumbau</surname><given-names>Veronicah Mutele</given-names></name><name><surname>Kamau</surname><given-names>Peris</given-names></name><name><surname>Hu</surname><given-names>Guang-Wan</given-names></name><name><surname>Wang</surname><given-names>Qing-Feng</given-names></name></person-group><article-title><italic><tp:taxon-name><tp:taxon-name-part taxon-name-part-type="genus" reg="Zehneria">Zehneria</tp:taxon-name-part> <tp:taxon-name-part taxon-name-part-type="species" reg="grandibracteata">grandibracteata</tp:taxon-name-part></tp:taxon-name></italic> (<tp:taxon-name><tp:taxon-name-part taxon-name-part-type="family">Cucurbitaceae</tp:taxon-name-part></tp:taxon-name>), an overlooked new species from western Kenyan forests</article-title><source>PhytoKeys</source><day>28</day><month>10</month><year>2020</year><volume>165</volume><fpage>85</fpage><lpage>98</lpage><pub-id pub-id-type="doi">10.3897/phytokeys.165.57399</pub-id></mixed-citation></tp:treatment-meta><tp:nomenclature><tp:taxon-name><object-id xmlns:xlink="http://www.w3.org/1999/xlink" content-type="arpha" xlink:type="simple">E886B507-9207-58FD-800E-021876EA4B7A</object-id>
              <tp:taxon-name-part taxon-name-part-type="genus" reg="Zehneria">Zehneria</tp:taxon-name-part>
              <tp:taxon-name-part taxon-name-part-type="species" reg="grandibracteata">grandibracteata</tp:taxon-name-part>
              <object-id xmlns:xlink="http://www.w3.org/1999/xlink" content-type="ipni" xlink:type="simple">urn:lsid:ipni.org:names:77212572-1</object-id>
            </tp:taxon-name><tp:taxon-authority>G.W. Hu, Neng Wei &amp; Q.F. Wang</tp:taxon-authority><tp:taxon-status xmlns:xlink="http://www.w3.org/1999/xlink" xlink:type="simple">sp. nov.</tp:taxon-status><xref ref-type="fig" rid="F3">Figures 3</xref><xref ref-type="fig" rid="F4">, 4</xref></tp:nomenclature><tp:treatment-sec sec-type="diagnosis" id="SECID0E2KBG"><title>Diagnosis.</title><p>It is close to <italic><tp:taxon-name><tp:taxon-name-part taxon-name-part-type="genus" reg="Zehneria">Z.</tp:taxon-name-part> <tp:taxon-name-part taxon-name-part-type="species" reg="scabra">scabra</tp:taxon-name-part></tp:taxon-name></italic>, but differs by its consistently ovate leafy probracts (linear minute or even absent in <italic><tp:taxon-name><tp:taxon-name-part taxon-name-part-type="genus" reg="Zehneria">Z.</tp:taxon-name-part> <tp:taxon-name-part taxon-name-part-type="species" reg="scabra">scabra</tp:taxon-name-part></tp:taxon-name></italic>), subglabrous condition of the entire plant (puberulous in <italic><tp:taxon-name><tp:taxon-name-part taxon-name-part-type="genus" reg="Zehneria">Z.</tp:taxon-name-part> <tp:taxon-name-part taxon-name-part-type="species" reg="scabra">scabra</tp:taxon-name-part></tp:taxon-name></italic>), shorter receptacle-tube (1.8–3 mm long vs. 2–5.5 mm in <italic><tp:taxon-name><tp:taxon-name-part taxon-name-part-type="genus" reg="Zehneria">Z.</tp:taxon-name-part> <tp:taxon-name-part taxon-name-part-type="species" reg="scabra">scabra</tp:taxon-name-part></tp:taxon-name></italic>) and filaments (ca. 1.5 mm long vs. 1–2.5 mm in <italic><tp:taxon-name><tp:taxon-name-part taxon-name-part-type="genus" reg="Zehneria">Z.</tp:taxon-name-part> <tp:taxon-name-part taxon-name-part-type="species" reg="scabra">scabra</tp:taxon-name-part></tp:taxon-name></italic>), as well as sessile and denser inflorescences (cluster of 8–30 in male, 6–22 in female vs. 2–60 in male, 1–16 in female in <italic><tp:taxon-name><tp:taxon-name-part taxon-name-part-type="genus" reg="Zehneria">Z.</tp:taxon-name-part> <tp:taxon-name-part taxon-name-part-type="species" reg="scabra">scabra</tp:taxon-name-part></tp:taxon-name></italic>) (Table <xref ref-type="table" rid="T2">2</xref>).</p></tp:treatment-sec><tp:treatment-sec sec-type="material" id="SECID0EHNBG"><title>Type.</title><p>Kenya. Nandi County, South Nandi Forest, Morongiot area, <named-content xmlns:xlink="http://www.w3.org/1999/xlink" content-type="dwc:verbatimCoordinates" xlink:type="simple"><named-content content-type="geo-json" specific-use="{&#34;type&#34;:&#34;Point&#34;,&#34;coordinates&#34;:[35.000000,0.066667]}" id="NCID0EQNBG" xlink:type="simple">0°04'N, 35°00'E</named-content></named-content>, elev. 1980 m, 20 April 2018, <italic>Sino-Africa Joint Investigation Team</italic> (<italic>SAJIT</italic>) <italic>006973</italic> (Female) (holotype HIB!; isotype EA!, HIB!)</p></tp:treatment-sec><tp:treatment-sec sec-type="description" id="SECID0EEOBG"><title>Description.</title><p>Perennial climber, 8 m or longer; rhizome robust, woody when old, up to 2.5 cm in diam., roots slender, branched; stem many-branched, grooved, usually contorted when aged, sparsely puberulous except densely hairy at nodes. Leaves simple, petioles 2–7 cm long, grooved adaxially, subglabrous; blades 38–65 × 28–46 mm, ovate-cordate in outline, shallowly 3-lobed occasionally, membraneous, subglabrous, deeply cordate to subtruncate at base, margin slightly sinuate-toothed, apex acuminate and apiculate; scabrid-punctate above, 3–11 main veins sunken adaxially and protrudent abaxially, with sparsely-scattered bristles on both sides, especially on veins and margins; tendrils simple, up to 15 cm long. Dioecious. Inflorescence base with a well-developed leafy probract, up to 18 × 12 mm, ovate, incurved, beak-like, persistent, 2–3 main veins from base, base cordate, apex acuminate. Male inflorescences axillary, sessile, subumbelliform, 8- to 30-flowered, pedicels 3–12 mm long; receptacle-tube 1.8–3 mm long, campanulate, greenish-cream, turning into orange when aged, inner surface densely hairy, outside surface glabrous; sepal lobes 5, ca. 1 mm long, dentiform, pale green; petal lobes 5, ca. 1.8 × 1.5 mm, triangular-ovate, white, turning cream to orange when aged. Stamens 3, inserted in middle of tube; filaments ca. 1.5 mm long, subglabrous, lower half fused with tube; anthers ca.1 mm long, ellipsoid, 2-thecae; thecae 1 mm long, vertical, slightly curved, connective elliptic, with finely papillose hairs; disc ca. 1 mm in diam., depressed globose, obscurely trilobed, elevated. Female inflorescences axillary, sessile, 6- to 22-flowered in umbelliform clusters; pedicel 4–6 mm long; perianth similar to male flowers; ovary subglobose, glabrous, with evident neck up to 1 mm long; style 2–3.5 mm long, glabrous, stigma ca. 1.5 mm in diam., with 3 down-curved papillose lobes; staminodes 3, ca. 1.5 mm long, linear, glabrous, at base of the tube; disc ca. 1.8 mm in diam., annular, 3-lobed, surrounding base of style, free from tube. Fruits clustered, 8–10 mm in diam., subglobose, subglabrous, sparsely covered with tiny protuberances, turning from green to orange when mature; pedicel 5–10 mm long. Seed ovate in outline, narrowly bordered, lenticular, compressed.</p></tp:treatment-sec><tp:treatment-sec sec-type="distribution" id="SECID0EJOBG"><title>Distribution and ecology.</title><p>Numerous populations of this new species have been documented in the western parts of Kenya’s forests, including Morongiot and Kobujoi areas of South Nandi Forest, Kapsasur area of Nandi Centre, Yale River Trail of Kakamega Forest, Timbilil and Sambret Catchment area of south-western Mau Forest. It usually climbs over tree trunks or twines around shrubs in moist forests or at forest margin at elevations of 1950–2230 m.</p></tp:treatment-sec><tp:treatment-sec sec-type="conservation status" id="SECID0EOOBG"><title>Conservation status.</title><p>This new species was found in the western Kenyan forests with numerous localities. It is locally quite common in the wild and frequently grows in forests or at forest margins. Thus, we assess it to be “Least Concern” (<abbrev xmlns:xlink="http://www.w3.org/1999/xlink" xlink:title="Least Concern" id="ABBRID0EUOBG" xlink:type="simple">LC</abbrev>) based on IUCN Red List Categories and Criteria (<xref ref-type="bibr" rid="B12">IUCN 2001</xref>).</p></tp:treatment-sec><tp:treatment-sec sec-type="phenology" id="SECID0E3OBG"><title>Phenology.</title><p>Flowering and fruiting from April to July and November to January, corresponding to the wet seasons of the bimodal rainfall pattern of this region.</p></tp:treatment-sec><tp:treatment-sec sec-type="etymology" id="SECID0EBPBG"><title>Etymology.</title><p>The epithet “<italic><tp:taxon-name><tp:taxon-name-part taxon-name-part-type="genus" reg="Zehneria"/><tp:taxon-name-part taxon-name-part-type="species" reg="grandibracteata">grandibracteata</tp:taxon-name-part></tp:taxon-name></italic>” refers to the fairly large leafy probract of this new species.</p></tp:treatment-sec><tp:treatment-sec sec-type="material" id="SECID0ERPBG"><title>Additional specimens examined</title><p><bold>(Paratypes).</bold> Kenya. Nandi County, South Nandi Forest, Kobujoi area, <named-content xmlns:xlink="http://www.w3.org/1999/xlink" content-type="dwc:verbatimCoordinates" xlink:type="simple"><named-content content-type="geo-json" specific-use="{&#34;type&#34;:&#34;Point&#34;,&#34;coordinates&#34;:[34.950000,0.066667]}" id="NCID0E3PBG" xlink:type="simple">34°57'E, 0°04'N</named-content></named-content>, elev. 1970 m, 11 December 2016, <italic>SAJIT 006670</italic> (EA! HIB!); Nandi County, South Nandi Forest, Morongiot area, <named-content xmlns:xlink="http://www.w3.org/1999/xlink" content-type="dwc:verbatimCoordinates" xlink:type="simple"><named-content content-type="geo-json" specific-use="{&#34;type&#34;:&#34;Point&#34;,&#34;coordinates&#34;:[34.916667,0.066667]}" id="NCID0EQQBG" xlink:type="simple">0°04'N, 34°55'E</named-content></named-content>, elev. 1980 m, 19 April 2018, <italic>SAJIT 006966</italic> (EA! HIB!) and <italic>SAJIT 006968</italic> (EA! HIB!); Nandi County, Nandi Centre, Kapsasur area, elev. 1970 m, 18 April 2018, <italic>SAJIT s.n.</italic> (HIB!); Kakamega County, Kakamega Forest, Yale River Trail, <named-content xmlns:xlink="http://www.w3.org/1999/xlink" content-type="dwc:verbatimCoordinates" xlink:type="simple"><named-content content-type="geo-json" specific-use="{&#34;type&#34;:&#34;Point&#34;,&#34;coordinates&#34;:[34.866667,0.266667]}" id="NCID0E3RBG" xlink:type="simple">0°16'N, 34°52'E</named-content></named-content>, 7 January 2017, <italic>SAJIT s.n.</italic> (HIB!); Kericho County, Changana Tea Estate, 5.3 miles south of Kericho Town, <named-content xmlns:xlink="http://www.w3.org/1999/xlink" content-type="dwc:verbatimCoordinates" xlink:type="simple"><named-content content-type="geo-json" specific-use="{&#34;type&#34;:&#34;Point&#34;,&#34;coordinates&#34;:[35.300000,-0.450000]}" id="NCID0EQSBG" xlink:type="simple">0°27'S, 35°18'E</named-content></named-content>, 22 November 1967, <italic>Perdue R.E. and Kibuwa S.P. 9179</italic> (BR! EA! K!); Kericho County, Sambret Catchment of southwestern Mau Forest, <named-content xmlns:xlink="http://www.w3.org/1999/xlink" content-type="dwc:verbatimCoordinates" xlink:type="simple"><named-content content-type="geo-json" specific-use="{&#34;type&#34;:&#34;Point&#34;,&#34;coordinates&#34;:[35.383333,-0.366667]}" id="NCID0E1SBG" xlink:type="simple">0°22'S, 35°23'E</named-content></named-content>, 2160 m, 5 July 1962, <italic>Kerfoot O. 3375</italic> (EA! K!); Kericho County, Sambret Catchment of Southwestern Mau Forest, <named-content xmlns:xlink="http://www.w3.org/1999/xlink" content-type="dwc:verbatimCoordinates" xlink:type="simple"><named-content content-type="geo-json" specific-use="{&#34;type&#34;:&#34;Point&#34;,&#34;coordinates&#34;:[35.366667,-0.433333]}" id="NCID0EETBG" xlink:type="simple">0°26'S, 35°22'E</named-content></named-content>, 2230 m, 16 Jan 1963, <italic>Kerfoot O. 4696</italic> (EA!); Kericho County, Timbilil of southwestern Mau Forest, <named-content xmlns:xlink="http://www.w3.org/1999/xlink" content-type="dwc:verbatimCoordinates" xlink:type="simple"><named-content content-type="geo-json" specific-use="{&#34;type&#34;:&#34;Point&#34;,&#34;coordinates&#34;:[35.516667,-0.300000]}" id="NCID0EOTBG" xlink:type="simple">0°18'S, 35°31'E</named-content></named-content>, 2130 m, Jan 1963, <italic>Kerfoot O. 4708</italic> (EA!).</p></tp:treatment-sec><tp:treatment-sec><!--Section generated to contain objects referenced in tp:taxon-treatment.--><fig id="F3" position="float" orientation="portrait"><object-id xmlns:xlink="http://www.w3.org/1999/xlink" content-type="doi" xlink:type="simple">10.3897/phytokeys.165.57399.figure3</object-id><object-id xmlns:xlink="http://www.w3.org/1999/xlink" content-type="arpha" xlink:type="simple">0AA58B83-1511-5685-B513-AD880EA82A83</object-id><label>Figure 3.</label><caption><p>Photographs showing vegetative characters of <italic><tp:taxon-name><tp:taxon-name-part taxon-name-part-type="genus" reg="Zehneria">Zehneria</tp:taxon-name-part> <tp:taxon-name-part taxon-name-part-type="species" reg="grandibracteata">grandibracteata</tp:taxon-name-part></tp:taxon-name></italic><bold>A</bold> climbing stem of female plant in habitat <bold>B</bold> adaxial lamina <bold>C</bold> creeping stem <bold>D</bold> abaxial lamina <bold>E</bold> probracts at different developing stages <bold>F</bold> tendril and probract at base of female inflorescence. Scale in picture <bold>E</bold> represents cm.</p></caption><graphic xmlns:xlink="http://www.w3.org/1999/xlink" xlink:href="phytokeys-165-085-g003.jpg" position="float" orientation="portrait" xlink:type="simple" id="oo_468714.jpg"><uri content-type="original_file" xlink:type="simple">https://binary.pensoft.net/fig/468714</uri></graphic></fig><fig id="F4" position="float" orientation="portrait"><object-id xmlns:xlink="http://www.w3.org/1999/xlink" content-type="doi" xlink:type="simple">10.3897/phytokeys.165.57399.figure4</object-id><object-id xmlns:xlink="http://www.w3.org/1999/xlink" content-type="arpha" xlink:type="simple">DE6070CC-0121-5804-A932-86A40FF8B67B</object-id><label>Figure 4.</label><caption><p>Photographs showing reproductive characters of <italic><tp:taxon-name><tp:taxon-name-part taxon-name-part-type="genus" reg="Zehneria">Zehneria</tp:taxon-name-part> <tp:taxon-name-part taxon-name-part-type="species" reg="grandibracteata">grandibracteata</tp:taxon-name-part></tp:taxon-name></italic><bold>A</bold> male inflorescence <bold>B</bold> male flower, side view <bold>C</bold> male flower, top view <bold>D</bold> dissected male flower showing disc and stamens <bold>E</bold> female inflorescence <bold>F</bold> female flower, side view <bold>G</bold> female flower, top view <bold>H</bold> dissected female flower showing staminodes <bold>I</bold> pistil and disc <bold>J</bold> infructescence <bold>K</bold> cross-section of fruit. Scale bars: 2 mm (<bold>B–D, F–I</bold>); 1 cm (<bold>J, K</bold>).</p></caption><graphic xmlns:xlink="http://www.w3.org/1999/xlink" xlink:href="phytokeys-165-085-g004.jpg" position="float" orientation="portrait" xlink:type="simple" id="oo_468715.jpg"><uri content-type="original_file" xlink:type="simple">https://binary.pensoft.net/fig/468715</uri></graphic></fig><table-wrap id="T2" position="float" orientation="portrait"><label>Table 2.</label><caption><p>Dissimilar characters to distinguish <italic><tp:taxon-name><tp:taxon-name-part taxon-name-part-type="genus" reg="Zehneria">Zehneria</tp:taxon-name-part> <tp:taxon-name-part taxon-name-part-type="species" reg="grandibracteata">grandibracteata</tp:taxon-name-part></tp:taxon-name></italic>, <italic><tp:taxon-name><tp:taxon-name-part taxon-name-part-type="genus" reg="Zehneria">Z.</tp:taxon-name-part> <tp:taxon-name-part taxon-name-part-type="species" reg="longiflora">longiflora</tp:taxon-name-part></tp:taxon-name></italic> and <italic><tp:taxon-name><tp:taxon-name-part taxon-name-part-type="genus" reg="Zehneria">Z.</tp:taxon-name-part> <tp:taxon-name-part taxon-name-part-type="species" reg="scabra">scabra</tp:taxon-name-part></tp:taxon-name></italic>, based on <xref ref-type="bibr" rid="B14">Jeffrey (1967</xref>, <xref ref-type="bibr" rid="B15">1978</xref>), <xref ref-type="bibr" rid="B31">Wei et al. (2017)</xref> and own observations.</p></caption><table id="TID0EFMBG" rules="all"><tbody><tr><th rowspan="1" colspan="1">Character</th><th rowspan="1" colspan="1">
                  <italic><tp:taxon-name><tp:taxon-name-part taxon-name-part-type="genus" reg="Zehneria">Z.</tp:taxon-name-part> <tp:taxon-name-part taxon-name-part-type="species" reg="grandibracteata">grandibracteata</tp:taxon-name-part></tp:taxon-name></italic>
                </th><th rowspan="1" colspan="1">
                  <italic><tp:taxon-name><tp:taxon-name-part taxon-name-part-type="genus" reg="Zehneria">Z.</tp:taxon-name-part> <tp:taxon-name-part taxon-name-part-type="species" reg="scabra">scabra</tp:taxon-name-part></tp:taxon-name></italic>
                </th><th rowspan="1" colspan="1">
                  <italic><tp:taxon-name><tp:taxon-name-part taxon-name-part-type="genus" reg="Zehneria">Z.</tp:taxon-name-part> <tp:taxon-name-part taxon-name-part-type="species" reg="longiflora">longiflora</tp:taxon-name-part></tp:taxon-name></italic>
                </th></tr><tr><td rowspan="1" colspan="1">Stem</td><td rowspan="1" colspan="1">Thick, up to 2.5 cm in diam., subglabrous</td><td rowspan="1" colspan="1">Thick, up to 1.5 cm in diam., puberulous</td><td rowspan="1" colspan="1">Thin, up to 0.8 cm in diam., subglabrous</td></tr><tr><td rowspan="1" colspan="1">Leaf blade</td><td rowspan="1" colspan="1">Membraneous, deeply cordate to subtruncate at the base, subglabrous, with sparsely scabrid setulose on both sides</td><td rowspan="1" colspan="1">Membraneous to subcoriaceous, deeply cordate to subtruncate at the base, puberulous on both sides or sparsely scabrid-setulose on the veins beneath</td><td rowspan="1" colspan="1">Slightly fleshy, membraneous, subglabrous, cordate to subtruncate at the base, with sparsely scattered bristles on adaxial surface only</td></tr><tr><td rowspan="1" colspan="1">Male inflorescence</td><td rowspan="1" colspan="1">Sessile, subumbelliform</td><td rowspan="1" colspan="1">Subumbelliform or shortly racemiform sessile or pedunculate axillary clusters</td><td rowspan="1" colspan="1">Sessile or pedunculated, subumbelliform or racemiform</td></tr><tr><td rowspan="1" colspan="1">Probract</td><td rowspan="1" colspan="1">Well-developed, leafy, ovate, up to 18 × 12 mm, incurved, beak-like, persistent</td><td rowspan="1" colspan="1">Linear, hooked or curly, minute, caduceus</td><td rowspan="1" colspan="1">Linear, hooked or curly, less than 10 mm long, minute, caduceus</td></tr><tr><td rowspan="1" colspan="1">Perianth</td><td rowspan="1" colspan="1">Receptacle-tube 1.8–3 mm long, hairy only on inner surface, petal lobes ca. 1.8 mm long</td><td rowspan="1" colspan="1">Receptacle-tube 2.0–5.5 mm long, hairy on both inner and outside surface, petal lobes 1.5–3.5 mm long</td><td rowspan="1" colspan="1">Receptacle-tube 6.0–7.5 mm long, hairy only on inner surface, petal lobes 2.0–3.0 mm long reflexed</td></tr><tr><td rowspan="1" colspan="1">Pedicle</td><td rowspan="1" colspan="1">3–12 mm long in male, 4–6 mm long in female</td><td rowspan="1" colspan="1">1.5–10 mm long in male, 0.4–11.0 (20.0) mm long in female</td><td rowspan="1" colspan="1">4–20 mm long in male, 8–25 mm long in female</td></tr><tr><td rowspan="1" colspan="1">Filament length</td><td rowspan="1" colspan="1">ca. 1.5 mm</td><td rowspan="1" colspan="1">1–2.5 mm</td><td rowspan="1" colspan="1">ca. 3.5 mm</td></tr><tr><td rowspan="1" colspan="1">Style length</td><td rowspan="1" colspan="1">2–3.5 mm long, stigma ca. 1.5 mm in diam.</td><td rowspan="1" colspan="1">2–4 mm long, stigma ca. 2 mm in diam.</td><td rowspan="1" colspan="1">6–7 mm long, stigma ca. 2 mm in diam.</td></tr><tr><td rowspan="1" colspan="1">Ovary</td><td rowspan="1" colspan="1">Glabrous, subglobose, with neck up to 1 mm long</td><td rowspan="1" colspan="1">Puberulous, subglobose to fusiform to beaked, with neck up to 2 mm long</td><td rowspan="1" colspan="1">Glabrous, subglobose, with neck up to 3.5 mm long</td></tr><tr><td rowspan="1" colspan="1">Fruit</td><td rowspan="1" colspan="1">2–16 in clusters, sparsely covered with tiny protuberances, subglobose, 8–10 mm in diam.</td><td rowspan="1" colspan="1">1–10 in clusters, usually glabrous, globose, 8–13 mm in diameter, or ellipsoid, 10–12 × 7–8 mm</td><td rowspan="1" colspan="1">2–8 in clusters, densely covered with tiny protuberances, globose, 9–11 mm in diam.</td></tr></tbody></table></table-wrap></tp:treatment-sec><ref-list><ref id="B14"><mixed-citation xmlns:xlink="http://www.w3.org/1999/xlink" xlink:type="simple"><person-group><name name-style="western"><surname>Jeffrey</surname><given-names>C</given-names></name></person-group> (<year>1967</year>) <source><tp:taxon-name><tp:taxon-name-part taxon-name-part-type="family">Cucurbitaceae</tp:taxon-name-part></tp:taxon-name>. In: Beentje HJ, Ghazanfar SA (Eds) Flora of Tropical East Africa.</source><publisher-name>Royal Botanic Gardens</publisher-name>, <publisher-loc>Kew, Richmond</publisher-loc>, <size units="page">156 pp</size>.</mixed-citation></ref><ref id="B15"><mixed-citation xmlns:xlink="http://www.w3.org/1999/xlink" xlink:type="simple"><person-group><name name-style="western"><surname>Jeffrey</surname><given-names>C</given-names></name></person-group> (<year>1978</year>) <article-title><tp:taxon-name><tp:taxon-name-part taxon-name-part-type="family">Cucurbitaceae</tp:taxon-name-part></tp:taxon-name>.</article-title> In: <person-group><name name-style="western"><surname>Launert</surname><given-names>E</given-names></name></person-group> (<role>Ed.</role>) <issue-title>Flora Zambesiaca.</issue-title><source>Managing Committee, London</source>, <fpage>414</fpage>–<lpage>499</lpage>.</mixed-citation></ref><ref id="B31"><mixed-citation xmlns:xlink="http://www.w3.org/1999/xlink" xlink:type="simple"><person-group><name name-style="western"><surname>Wei</surname><given-names>N</given-names></name><name name-style="western"><surname>Miyawa</surname><given-names>DO</given-names></name><name name-style="western"><surname>David</surname><given-names>MK</given-names></name><name name-style="western"><surname>Ngumbau</surname><given-names>VM</given-names></name><name name-style="western"><surname>Zhong</surname><given-names>ZX</given-names></name><name name-style="western"><surname>Mwachala</surname><given-names>G</given-names></name><name name-style="western"><surname>Hu</surname><given-names>GW</given-names></name><name name-style="western"><surname>Wang</surname><given-names>QF</given-names></name></person-group> (<year>2017</year>) <article-title><italic><tp:taxon-name><tp:taxon-name-part taxon-name-part-type="genus">Zehneria</tp:taxon-name-part> <tp:taxon-name-part taxon-name-part-type="species">longiflora</tp:taxon-name-part></tp:taxon-name></italic> (<tp:taxon-name><tp:taxon-name-part taxon-name-part-type="family">Cucurbitaceae</tp:taxon-name-part></tp:taxon-name>), a new species from Kenya.</article-title><source>Phytotaxa</source><volume>324</volume>(<issue>1</issue>): <fpage>89</fpage>–<lpage>94</lpage>. <ext-link xlink:type="simple" ext-link-type="doi" xlink:href="10.11646/phytotaxa.324.1.7">https://doi.org/10.11646/phytotaxa.324.1.7</ext-link></mixed-citation></ref><ref id="B12"><mixed-citation xmlns:xlink="http://www.w3.org/1999/xlink" xlink:type="simple"><institution xlink:type="simple">IUCN</institution> (<year>2001</year>) <source>IUCN Red List Categories and Criteria, Version 3.1.</source><publisher-name>IUCN Species Survival Commission</publisher-name>, <publisher-loc>Gland, Switzerland and Cambridge, United Kingdom</publisher-loc>, <size units="page">30 pp</size>.</mixed-citation></ref></ref-list></tp:taxon-treatment>
